# Supplementary material for: Evolutionary Transcriptomics of Cancer Development
Source: Int J Mol Sci. 2025 May 23;26(11):5041. doi: 10.3390/ijms26115041 (PMC12155295; doi:10.3390/ijms26115041)
Supplement: Supplementary file 1 [file ijms-26-05041-s001.zip]

Archive with 1 entries (1 files):
- ijms-3620054-supplementary.pdf
